# Supplementary material for: Priming with a Simplified Intradermal HIV-1 DNA Vaccine Regimen followed by Boosting with Recombinant HIV-1 MVA Vaccine Is Safe and Immunogenic: A Phase IIa Randomized Clinical Trial
Source: PLoS One. 2015 Apr 15;10(4):e0119629. doi: 10.1371/journal.pone.0119629 (PMC4398367; doi:10.1371/journal.pone.0119629)
Supplement: S1 File — (ZIP) [file pone.0119629.s001.zip]

Archive with 23 entries (20 files):
- Supplemental Information/
- Supplemental Information/Approval Request and amendment A.pdf
- __MACOSX/
- __MACOSX/Supplemental Information/
- __MACOSX/Supplemental Information/._Approval Request and amendment A.pdf
- Supplemental Information/Consort check list A.pdf
- __MACOSX/Supplemental Information/._Consort check list A.pdf
- Supplemental Information/Ethical Approval A.pdf
- __MACOSX/Supplemental Information/._Ethical Approval A.pdf
- Supplemental Information/Ethical Approval B.pdf
- __MACOSX/Supplemental Information/._Ethical Approval B.pdf
- Supplemental Information/Ethical Approval C.pdf
- __MACOSX/Supplemental Information/._Ethical Approval C.pdf
- Supplemental Information/Ethical Approval D.pdf
- __MACOSX/Supplemental Information/._Ethical Approval D.pdf
- Supplemental Information/Ethical Approval Request A.pdf
- __MACOSX/Supplemental Information/._Ethical Approval Request A.pdf
- Supplemental Information/Regulatory Approval A.pdf
- __MACOSX/Supplemental Information/._Regulatory Approval A.pdf
- Supplemental Information/Trial Protocol A.pdf
- __MACOSX/Supplemental Information/._Trial Protocol A.pdf
- Supplemental Information/Trial registration A.pdf
- __MACOSX/Supplemental Information/._Trial registration A.pdf
